# Supplementary material for: Mobile App Intervention Increases Adherence to Home Exercise Program After Whiplash Injury—A Randomized Controlled Trial (RCT)
Source: Diagnostics (Basel). 2024 Dec 4;14(23):2729. doi: 10.3390/diagnostics14232729 (PMC11640009; doi:10.3390/diagnostics14232729)
Supplement: Supplementary file 1 [file diagnostics-14-02729-s001.zip]

Archive with 1 entries (1 files):
- diagnostics-3339312-supplementary.pdf
